# Supplementary material for: The cofactor-dependent folding mechanism of Drosophila cryptochrome revealed by single-molecule pulling experiments
Source: Nat Commun. 2023 Feb 24;14:1057. doi: 10.1038/s41467-023-36701-y (PMC9958137; doi:10.1038/s41467-023-36701-y)
Supplement: Supplementary file 4 — Source Data [file 41467_2023_36701_MOESM4_ESM.xlsx]

## Sheet: Fig 2-a
[FAD]: 0	[FAD]: 1 pM	[FAD]: 0.3 nM	[FAD]: 10 nM	[FAD]: 0.5 uM
0.330029	1.16893	0.113159	0.279536	1.09732
0.288629	1.06016	0.178354	0.36043	1.03711
0.369719	0.365186	0.22678	0.458037	1.04443
0.337585	0.0924613	0.328277	0.342992	1.1322
0.273543	0.0972879	0.297354	0.326378	0.811038
0.247304	0.359749	0.400713	0.372868	1.01279
0.304557	1.04522	0.262335	0.374037	1.0824
0.412323	0.733254	0.279502	0.614177	1.10391
0.395518	0.587892	0.297587	0.428324	1.00923
0.334244	0.704163	0.398203	0.500857	1.00711
0.388434	0.712114	0.280613	0.752604	1.09245
0.320389	0.150309	0.301319	0.734119	1.03305
0.21604	0.10617	0.391905	0.494022	1.05984
0.376179	0.101341	0.306188	0.711583	0.996136
0.48062	0.617897	0.317102	0.77294	1.01693
0.135937	0.599578	0.322559	0.604434	0.212575
0.305818	0.522026	0.318365	0.53222	1.04862
0.13536	0.505762	0.402928	0.539961	0.968281
0.215238	0.462751	0.325527	0.613515	0.737235
0.37027	0.686107	0.338149	0.91633	0.990462
0.3327	0.493046	0.352936	0.785156	1.04452
0.229654	1.03591	0.415328	0.807286	0.996131
0.337989	0.879389	0.451473	0.715163	1.01751
0.22339	1.00681	0.348456	0.76717	0.995007
0.20765	0.455555	0.375084	0.943309	1.02423
0.260595	0.484055	0.595878	1.06567	0.991803
0.244892	0.616846	0.440364	1.04463	0.837731
0.466878	0.558012	0.507169	0.848521	1.05563
0.525965	0.565047	0.648611	0.923255	1.00336
0.304708	0.458635	0.39164	1.03816	0.955573
0.281668	0.318604	0.610665	1.00767	1.04098
0.528304	0.578287	0.414564	0.87136	0.972413
0.576788	0.31971	0.417745	0.873199	1.0572
0.199556	0.543956	0.548295	1.10702	1.03025
0.464207	0.582788	0.649452	0.945368	0.995479
0.600231	0.414572	0.484455	1.06089	1.02354
0.480517	0.323106	0.449938	1.02247	1.04636
0.499022	0.821399	0.757268	0.997008	1.02988
0.511561	0.27521	0.666321	1.03328	1.05681
0.558836	0.337587	0.777234	1.04635	0.979207
0.436247	0.584351	0.666614	1.03056	0.979609
0.436584	0.150952	0.901658	1.20045	1.01465
0.350378	0.135761	0.801241	1.10668	1.05796
0.416583	0.139503	0.539023	0.975216	1.14921
0.243633	0.126038	0.569566	1.05458	0.778421
0.243047	0.120165	0.860857	1.03019	0.861085
0.219701	0.160519	0.570002	1.04642	0.978733
0.25269	0.129868	0.63829	0.99283	1.08955
0.247727	0.129258	0.727524	0.949793	0.407729
0.436059	0.154938	0.559764	1.01361	0.394863
0.425051	0.13711	0.829163	1.13347	0.401652
0.402434	0.158484	0.684017	1.00853	0.366815
0.455993	0.127535	0.767894	1.00481	0.390353
0.418671	0.121997	0.833895	1.12858	0.212065
0.441851	0.135416	0.593408	1.1053	0.399372
0.456335	0.147984	0.926398	0.967334	0.693453
0.44889	0.142318	0.975938	1.01521	1.00797
0.426375	0.132786	1.01762	1.02739	0.774724
0.4459	0.136964	0.949179	1.10181	0.783389
0.496197	0.14078	0.701184	1.04606	1.10419
0.39553	0.584835	0.869409	1.13581	0.435428
0.429943	0.576098	0.980333	0.956194	0.547567
0.432088	0.540442	0.835298	1.00065	1.03276
0.440155	0.577673	0.766482	1.02639	1.07375
0.438641	0.576223	1.1443	1.05484	1.02425
0.432591	0.614185	0.898007	0.984817	0.943927
0.434825	0.533278	1.11706	1.08009	1.0056
0.506561	0.261896	1.13524	1.06764	0.823849
0.430573	0.212792	0.943318	0.961593	0.454306
0.425042	0.194764	1.08433	0.976436	1.04712
0.41729	0.191526	0.8526	1.07282	0.995667
0.422561	0.186673	0.782045	1.00836	1.0404
0.434061	0.138154	1.04776	1.0167	1.07093
0.426437	0.151413	0.777464	1.06334	1.03691
0.429069	0.136775	1.15434	1.0616	0.936465
0.414515	0.160304	0.824083	1.02484	1.05826
0.441449	0.350107	0.825038	0.977882	1.08784
0.411337	0.243024	1.021	1.05168	1.05155
0.432262	0.293453	0.858509	1.1314	0.91352
0.210277	0.497827	0.844884	1.12741	0.576752
0.483147	0.648193	0.805059	1.06291	0.720975
0.519651	0.540487	1.18046	1.0826	1.08615
0.423618	0.400852	0.892535	1.08667	0.181449
0.446357	0.808398	0.967741	1.09431	0.175354
0.429471	0.701686	0.914567	1.12366	0.178007
0.490148	0.836217	0.908424	1.16506	0.20093
0.431716	0.856935	0.966745	1.09316	0.185052
0.433792	0.85074	1.07088	1.12582	0.167142
0.438796	0.861543	1.04434	0.974538	1.0319
0.450697	0.779556	0.879164	1.02031	1.17477
0.430417	0.677028	1.10047	0.964002	1.02523
0.428853	0.846314	1.1105	0.756516	0.897573
0.439634	0.899328	1.03867	0.990549	1.18336
0.433555	0.756292	1.01602	0.771705	0.942501
0.427929	0.283704	0.917926	0.787709	1.08579
0.426177	0.387147	0.99032	0.82343	0.366349
0.420633	0.63052	1.10287	0.792651	0.350172
0.430355	1.08029	0.983425	0.823858	0.940565
0.441953	0.969846	1.07756	0.755285	1.18631
0	0.834419	1.10986	0.798097	1.08282
0	1.08498	1.12093	0.816049	0.579806
0	1.19513	1.06007	0.762843	0.803417
0	0.134915	1.05786	0.812472	0.892347
0	0.615475	1.03517	1.03444	0.710395
0	0.473334	1.19591	0.795774	1.01783
0	0.823536	1.09774	0.94241	0.82686
0	1.09993	1.11046	0.212622	1.17383
0	0.836967	1.13671	0.376188	0.9636
0	0.60227	0.933175	0.204687	0.913369
0	0.862168	1.15439	0.176021	1.01287
0	1.01983	1.06424	0.155517	0.846444
0	0.936543	1.06287	0.172122	1.07693
0	0.469554	1.00856	0.242573	0.987687
0	0.288684	0.967854	0.397794	0.818649
0	0.228372	1.02536	0.272565	0.865284
0	0.825467	1.05826	0	0.820964
0	0.76403	1.08101		0.810547
0	0.810266	1.15536		0.940185
0	0.771037	1.14349		0.786571
0	0.851516	1.10597		1.00726
0	0.501184	1.08054		0.972049
0	0.567651	1.15813		1.00709
0	0.824473	0		0.574923
0	0.764202	0		0.907234
0	0.60792	0		0.991258
0	0.860311	0		1.0282
0	0.755023	0		0.668293
0	0.244809	0		1.05714
0	0.125092	0		0.853899
0	0.217106	0		0.830148
0	0.899819	0		0.893594
0	0.808086	0		0.776572
	1.09669			0.682087
	0.628821			0.920655
	0.622916			0.786029
	0.420303			0.9906
	0.603893			0.910858
	0.257534			1.03779
	0.461523			0.602601
	0.400992			0.959611
	0.276018			1.03952
	0.150825			0.732432
	0.367809			1.04883
	0			0.584229
	0			1.0409
	0			0.815389
	0			0.895168
	0			0.305868
	0			1.13885
	0			0.839797
	0			0.817397
	0			0.842478
	0			0.982811
	0			0.722994
	0			1.0336
	0			0.831839
	0			1.12244
	0			1.01441
	0			1.00037
	0			1.18046
	0			1.11502
	0			0.57636
	0			1.11723
	0			0.74446
	0			1.05651
	0			1.0593
	0			0.265508
	0			1.0143
				1.02718
				0.960701
				0.836104
				0.854863
				1.10627
				0.234198
				0

## Sheet: Fig 2-b
		Unfolded				Intermediates				Fully Folded
		Conc (M)	Mean	SD		Conc (M)	Mean	SD		Conc (M)	Mean	SD
		5.5e-12	0.162544	0.0220028		5.5e-12	0.789726	0.079938		5.5e-12	0.047729	0.010392
		7.5e-11	0.0860051	0.0244706		7.5e-11	0.669582	0.114855		7.5e-11	0.244412	0.038086
		4e-10	0.0435907	0.0164427		4e-10	0.471229	0.0989416		4e-10	0.48518	0.0449958
		7e-10	0.0373476	0.0192256		7e-10	0.438464	0.112468		7e-10	0.524188	0.0547256
		1e-08	0.0086457	0.00922973		1e-08	0.406197	0.0983816		1e-08	0.585157	0.0483857
		1e-07	0.0111488	0.00822921		1e-07	0.350015	0.0766163		1e-07	0.638837	0.038852
		8e-07	0.0107519	0.00846143		8e-07	0.403585	0.0820821		8e-07	0.585663	0.0423958
		5e-06	0.0132523	0.00978199		5e-06	0.361611	0.0847877		5e-06	0.625136	0.043387
		2.5e-05	0	0		2.5e-05	0.335153	0.058311		2.5e-05	0.664847	0.0383809

## Sheet: Fig 3-d
	time (s)	C1	C1_error	C2	C2_error	C3	C3_error	C4	C4_error	C5	C5_error
	1	0.69244	0.039393	0.19209	0.045243	0.11547	0.041932	0	0	0	0
	4	0.4395	0.04969	0.26118	0.049066	0.29931	0.067669	0	0	0	0
	6	0.33727	0.05357	0.26833	0.056276	0.39441	0.063855	0	0	0	0
	11	0.26106	0.039403	0.30176	0.062453	0.43718	0.068343	0	0	0	0
	16	0.2519	0.041329	0.26342	0.06075	0.48468	0.06462	0	0	0	0
	21	0.24935	0.037917	0.2244	0.075364	0.52625	0.07991	0	0	0	0
	41	0.21588	0.038442	0.14179	0.066542	0.64233	0.1272	0	0	0	0

## Sheet: Fig 3-e
	time (s)	C1	C1_error	C2	C2_error	C3	C3_error	C4	C4_error	C5	C5_error
	1	0.18268	0.034888	0.2141	0.064126	0.3347	0.066078	0.2168	0.040951	0.051717	0.023755
	4	0.10972	0.02245	0.18255	0.028232	0.27799	0.034698	0.31669	0.033937	0.11304	0.02113
	6	0.082789	0.01731	0.14961	0.028728	0.3364	0.038743	0.26442	0.032523	0.15678	0.023768
	11	0.058872	0.019032	0.11367	0.040959	0.28711	0.049365	0.30525	0.04547	0.2351	0.033053
	16	0.085159	0.02196	0.11766	0.032865	0.19836	0.036501	0.27735	0.044466	0.32147	0.041694
	21	0.075697	0.023148	0.09269	0.046943	0.20214	0.048017	0.23271	0.037884	0.39676	0.044493
	41	0.020157	0.011381	0.0020293	0.0062594	0.1468	0.031992	0.29325	0.057392	0.53776	0.054871

## Sheet: Fig 3-f
	time (s)	C1	C1_error	C2	C2_error	C3	C3_error	C4	C4_error	C5	C5_error
	1	0.11469	0.022632	0.27573	0.039515	0.33926	0.043364	0.23359	0.038324	0.036728	0.016073
	4	0.043895	0.01752	0.27564	0.0539	0.30242	0.049905	0.24442	0.040364	0.13362	0.035397
	6	0.048736	0.014283	0.16689	0.037301	0.23858	0.036277	0.34302	0.032047	0.20278	0.029746
	11	0.055896	0.017959	0.1391	0.029854	0.23259	0.036703	0.29575	0.039314	0.27666	0.036305
	16	0.029274	0.012961	0.05494	0.028545	0.1734	0.036933	0.34018	0.042668	0.40221	0.041159
	21	0.0085215	0.0085648	0.068088	0.03598	0.13912	0.037077	0.27917	0.037007	0.50509	0.045991
	41	0	0	0.0018362	0.0042543	0.040333	0.015754	0.29245	0.036826	0.66538	0.037402

## Sheet: Fig 3-h
	log([FAD]) (M)	C1	C1_error	C2	C2_error	C3	C3_error	C4	C4_error	C5	C5_error
	-11	0.075085	0.015117	0.23344	0.032729	0.46205	0.03653	0.13409	0.036416	0.09534	0.020092
	-10.301	0.048514	0.015058	0.18278	0.040192	0.35412	0.043823	0.11218	0.035289	0.30241	0.034042
	-10	0.12336	0.031004	0.13506	0.036919	0.25124	0.045325	0.10376	0.04768	0.38657	0.038206
	-9.5229	0.07567	0.023058	0.14292	0.047227	0.20238	0.048527	0.18287	0.03797	0.39615	0.044906
	-9.301	0.011331	0.0080494	0.086736	0.027772	0.083204	0.028029	0.24338	0.038136	0.57535	0.040255
	-9.1549	0.037266	0.018118	0.084998	0.027707	0.13878	0.034782	0.21512	0.0446	0.52384	0.052092
	-8	0.0086379	0.0086492	0.098165	0.036228	0.10888	0.037099	0.19914	0.037584	0.58518	0.045928
	-7	0.011087	0.0077868	0.080125	0.026803	0.090914	0.026936	0.17899	0.030759	0.63888	0.037044
	-6.301	0.0057255	0.0057496	0.078589	0.028164	0.092156	0.029227	0.21363	0.03564	0.6099	0.040057
	-5.301	0.013295	0.0093614	0.043475	0.017594	0.094532	0.026451	0.22343	0.037917	0.62527	0.040082
	-4.6021	0	0	0.0063763	0.0048977	0.078084	0.014393	0.2506	0.037907	0.66494	0.037168

## Sheet: Fig 4-b
	% folded states	N total
0.1 mM Riboflavin	39	256
0.1 mM FMN	84	158
0.1 mM Adenosine	20.3	286
0.1 mM AMP	23.5	327
0.1 mM ADP	8.8	215
0.1 mM ATP	0	128

## Sheet: Fig 4-c
	% bound intermediates	N total
0.1 mM Adenosine	74.5	286
0.1 mM AMP	54.4	327
0.1 mM ADP	25.6	215
0.1 mM ATP	0	128

## Sheet: Fig 4-d
	% Unbound intermediate	% Bound intermediate	% folded	N total
0.1 mM ADP	57.7	25.6	8.8	215
0.1 mM ADP + Mg ion	26.7	49.3	11.3	142
0.1 mM ATP	77.3	0	0	128
0.1 mM ATP + Mg ion	23.7	45.6	11.4	114

## Sheet: Supplementary Fig 3
0 M FAD									0.3n M FAD									10 n M FAD
1 s	3 s	5 s	10 s	15 s	20 s	40 s			0 s	3 s	5 s	10 s	15 s	20 s	40 s			0 s	3 s	5 s	10 s	15 s	20 s	40 s
0.115174	0.423883	0.298246	0.266105	0.222447	0.330029	0.440002			0.558022	0.488245	0.303102	0.968047	0.931129	0.113159	0.994244			0.162925	0.184088	1.03171	1.01479	0.556831	0.279536	1.04781
0.405091	0.635665	0.557432	0.616682	0.612868	0.288629	0.392515			0.415154	0.724125	0.70789	0.840718	0.155677	0.178354	0.988351			0.322828	0.353137	0.979679	0.9603	0.54955	0.36043	0.976998
0.496974	0.521025	0.501802	0.346739	0.590509	0.369719	0.606788			0.785098	0.945114	0.955541	0.820036	1.00303	0.22678	0.749511			0.364662	0.163834	0.947116	0.934063	0.813894	0.458037	0.987338
0.482515	0.367802	0.613089	0.276424	0.546801	0.337585	0.20996			0.836974	1.0229	0.908142	0.894209	1.11259	0.328277	0.973989			0.570837	0.317379	1.06921	1.07461	0.852835	0.342992	0.54664
0.420802	0.182422	0.534816	0.653682	0.196313	0.273543	0.324395			0.908892	1.09763	0.671622	0.975636	0.824829	0.297354	0.761951			0.596775	0.308084	0.944528	0.935457	0.802535	0.326378	0.670959
0.112907	0.617333	0.490841	0.370702	0.576631	0.247304	0.369765			0.77718	0.566559	0.762491	0.280866	0.668174	0.400713	0.802022			0.901863	0.429899	0.866079	0.520533	1.08612	0.372868	0.785751
0.356737	0.609195	0.574826	0.541963	0.500636	0.304557	0.399982			0.237999	0.735844	0.752214	0.75161	0.969963	0.262335	0.722406			0.767881	0.207531	1.1151	0.761615	0.915916	0.374037	0.816357
0.258065	0.269814	0.223712	0.619952	0.477289	0.412323	0.319926			0.355231	1.03269	0.746487	0.791503	1.07535	0.279502	0.937036			0.812202	0.188019	0.742233	0.789278	0.896614	0.614177	0.826786
0.202565	0.295933	0.560692	0.307426	0.207315	0.395518	0.398768			0.332091	0.20253	0.483486	0.984065	0.967755	0.297587	0.742678			0.237053	0.278862	0.901489	1.03189	0.848807	0.428324	0.692329
0.339164	0.698969	0.606709	0.423898	0.50432	0.334244	0.514354			0.279116	0.307128	0.660048	0.198309	1.04348	0.398203	1.04559			0.506649	0.394737	0.845494	0.606204	1.00421	0.500857	0.783982
0.131796	0.443325	0.305116	0.520903	0.537406	0.388434	0.579681			0.380422	1.00358	1.02326	0.200958	0.854072	0.280613	0.978279			0.744975	0.309615	0.807746	1.02774	0.789417	0.752604	0.743017
0.192822	0.679007	0.544715	0.594397	0.387131	0.320389	0.616937			0.380054	0.726136	0.823125	0.835704	0.868463	0.301319	0.841983			0.720665	0.176393	0.998034	0.619455	0.956609	0.734119	0.752743
0.34192	0.553312	0.302513	0.240075	0.497405	0.21604	0.543079			0.363751	0.935895	0.76634	0.856857	0.83202	0.391905	0.732933			0.421473	0.274696	0.581201	1.01607	0.808287	0.494022	0.924162
0.388675	0.208487	0.614842	0.504991	0.537042	0.376179	0.648242			0.241737	0.955317	0.408542	0.562128	0.790218	0.306188	0.670881			0.212147	0.232745	0.694555	0.701456	0.936492	0.711583	0.988015
0.403096	0.582583	0.334201	0.469963	0.566147	0.48062	0.364671			0.342088	0.929136	0.345665	0.614816	0.450294	0.317102	0.968519			0.690852	0.245721	0.882913	0.703667	0.812788	0.77294	0.914275
0.24519	0.348616	0.474117	0.369236	0.619761	0.135937	0.364282			0.229602	0.703409	0.656753	0.680533	0.762855	0.322559	1.00123			0.217976	0.2263	0.98567	0.787561	0.653098	0.604434	1.02084
0.311777	0.261468	0.525342	0.567897	0.506551	0.305818	0.419128			0.389727	0.983835	0.505381	0.69974	0.823475	0.318365	1.03302			0.170084	0.505083	0.670266	0.256854	0.776699	0.53222	0.39022
0.243646	0.520616	0.398164	0.355064	0.306156	0.13536	0.443812			0.362162	0.72565	0.430985	0.739433	0.602707	0.402928	0.93473			0.233766	0.487394	0.467743	0.936747	0.960879	0.539961	0.99905
0.469124	0.294327	0.202058	0.290976	0.562535	0.215238	0.648311			0.451217	1.03508	1.11504	0.894203	0.867374	0.325527	0.958653			0.17449	0.252816	0.556466	0.159875	1.03328	0.613515	1.03291
0.255662	0.681774	0.599944	0.227392	0.313693	0.37027	0.771182			0.511299	0.77861	0.654205	0.93	0.482483	0.338149	0.825249			0.213611	0.305481	0.473868	0.77908	0.657604	0.91633	0.79566
0.215744	0.238531	0.203161	0.466653	0.305687	0.3327	0.633018			0.517944	1.01881	0.304133	0.817512	1.03432	0.352936	0.789212			0.793088	0.171637	0.76782	0.969413	0.817956	0.785156	0.976697
0.340351	0.555168	0.268911	0.533231	0.584434	0.229654	0.745248			0.906781	0.753523	0.185949	0.877765	0.75561	0.415328	0.915379			0.163379	0.155373	0.948018	0.77661	0.929893	0.807286	0.998072
0.50283	0.199157	0.205252	0.372307	0.534695	0.337989	0.447871			0.316671	0.980423	0.793391	0.74328	0.76346	0.451473	0.606782			0.235842	0.479516	0.791526	0.822653	0.740804	0.715163	0.993409
0.280907	0.29193	0.448957	0.264908	0.522485	0.22339	0.627532			0.328416	0.741612	0.549899	0.93397	1.08947	0.348456	0.952642			0.192819	0.25431	1.08481	0.580057	0.273678	0.76717	0.945407
0.386626	0.204184	0.437654	0.22679	0.383926	0.20765	0.492413			0.233458	0.572855	0.873103	0.681329	0.676894	0.375084	1.09614			0.741763	0.309745	1.00944	0.75757	0.77342	0.943309	0.7422
0.467256	0.225328	0.296006	0.35324	0.219698	0.260595	0.535541			0.431681	0.737258	0.614774	0.795944	0.698347	0.595878	1.1532			0.787309	0.332572	0.777786	0.611002	0.920522	1.06567	0.916348
0.504014	0.205512	0.660422	0.302067	0.599442	0.244892	0.774036			0.856957	0.463027	0.325285	0.511826	0.996449	0.440364	1.02351			0.571738	0.369396	0.853975	0.975216	0.87083	1.04463	0.733708
0.38679	0.199035	0.279051	0.554806	0.51014	0.466878	0.264437			0.955173	0.718682	0.362989	0.745005	0.961749	0.507169	0.96313			0.642221	0.435158	0.970156	0.739334	0.740563	0.848521	1.01954
0.215636	0.19227	0.469936	0.383165	0.351198	0.525965	0.648756			0.574329	0.673588	0.459583	0.67371	0.976629	0.648611	0.524901			0.324662	0.313005	0.357175	1.07411	0.748616	0.923255	0.871725
0.48181	0.189232	0.226623	0.588499	0.227229	0.304708	0.256959			0.563846	0.315536	0.5154	0.484295	0.873419	0.39164	0.84819			0.763188	0.313204	0.606313	0.26153	0.610104	1.03816	0.988668
0.249763	0.214287	0.27235	0.347076	0.621523	0.281668	0.15638			0.755683	0.605266	0.520053	0.77606	1.01337	0.610665	1.22844			0.325982	0.269455	0.64871	0.663222	0.750165	1.00767	0.995179
0.260413	0.211476	0.152474	0.57613	0.280007	0.528304	0.185875			0.637146	0.7861	0.587712	0.510746	1.02419	0.414564	1.2193			0.535261	0.342978	0.528866	0.616334	0.392493	0.87136	0.715284
0.26096	0.192078	0.338453	0.363232	0.361392	0.576788	0.734867			0.643609	0.394936	0.502755	0.884479	0.980819	0.417745	0.720029			0.537327	0.242997	0.718277	0.733887	0.83624	0.873199	0.856502
0.260235	0.52435	0.633121	0.501016	0.624714	0.199556	0.615082			0.673811	0.903111	0.191434	0.908642	0.769331	0.548295	0.641192			0.157564	0.266422	0.701944	0.934104	0.79605	1.10702	0.759233
0.277204	0.607224	0.3581	0.340679	0.619428	0.464207	0.759931			0.317941	0.653094	0.671838	0.836567	0.752786	0.649452	0.638288			0.194766	0.800178	0.716623	0.814637	0.300198	0.945368	0.86022
0.427924	0.409667	0.542843	0.35854	0.203383	0.600231	0.712791			0.691534	0.599565	0.650067	0.305685	0.59261	0.484455	0.800637			0.628687	1.02581	0.928872	0.404849	0.41569	1.06089	0.870929
0.430826	0.585726	0.531011	0.430094	0.617724	0.480517	0.677245			0.270193	0.303707	0.676329	0.774929	0.549456	0.449938	0.712583			0.565338	0.984785	1.05242	0.873103	0.29228	1.02247	1.092
0.258041	0.634174	0.252969	0.504778	0.597187	0.499022	0.487615			0.663372	0.833187	0.795975	0.663566	0.716666	0.757268	0.80023			0.205899	0.425248	0.28876	0.395562	0.336815	0.997008	0.603546
0.226033	0.444536	0.606796	0.489226	0.595652	0.511561	0.593638			0.617109	0.775831	0.423676	0.580139	0.224471	0.666321	0.76308			0.684855	0.40846	0.780498	0.282644	0.191724	1.03328	1.0639
0.260974	0.472908	0.232035	0.441999	0.374737	0.558836	0.74995			0.652388	0.740865	0.61129	0.713871	0.226881	0.777234	0.737234			0.204087	1.01147	0.904194	0.199936	0.210253	1.04635	0.856802
0.339566	0.300378	0.585442	0.291953	0.503028	0.436247	0.646763			0.61893	0.749414	0.730944	0.563399	0.322754	0.666614	0.642001			0.312311	0.53141	0.973693	0.901431	0.714351	1.03056	0.788399
0.49514	0.307531	0.604115	0.465035	0.353325	0.436584	0.803534			0.506305	0.816482	0.662914	0.805514	1.11849	0.901658	0.68799			0.666468	0.898941	0.855714	0.170899	0.963496	1.20045	0.962913
0.204434	0.643938	0.489713	0.521327	0.612072	0.350378	0.426524			0.882318	0.900741	0.570804	0.952888	0.665452	0.801241	0.67529			0.601862	1.05036	1.00612	0.196018	0.870056	1.10668	0.88628
0.359219	0.633924	0.577451	0.483102	0.512482	0.416583	0.520925			0.512101	0.784348	0.469647	0.761803	0.918308	0.539023	0.653321			0.313974	1.06678	0.551899	0.279092	0.791881	0.975216	0.795278
0	0.499805	0.560802	0.253858	0.611975	0.243633	0.482902			0.763515	0.7297	0.159562	0.794521	1.04057	0.569566	0.567346			0.44662	0.542716	1.1506	0.195085	0.691039	1.05458	0.822916
0	0.521622	0.310737	0.478013	0.532342	0.243047	0.539559			0.467714	0.584828	0.646642	0.801866	0.36759	0.860857	0.527686			0.200027	1.19761	0.64252	0.570841	0.740837	1.03019	1.11924
0	0.348597	0.123129	0.553917	0.221294	0.219701	0.59459			0.544788	0.595497	0.524007	0.62477	0.279153	0.570002	0.67026			0.725019	0.724334	0.812753	0.255088	0.775087	1.04642	0.81613
0	0.652414	0.11644	0.547834	0.407063	0.25269	0.539982			0.751172	0.318328	0.586347	0.940275	0.687657	0.63829	0.213282			0.184857	0.46242	0.917867	0.898136	1.07359	0.99283	0.756911
0	0.650176	0.53804	0.26384	0.554565	0.247727	0.779139			0.321702	0.722513	0.883855	0.739059	1.04589	0.727524	0.675428			0.411376	0.165634	0.935111	0.303012	0.907467	0.949793	0.810484
0	0.469863	0.404737	0.249889	0.339974	0.436059	0.615667			0.778564	0.835031	0.486761	0.5127	1.00976	0.559764	0.902286			0.591775	0.854495	0.584758	0.230406	0.980312	1.01361	0.560557
0	0.249644	0.494243	0.242748	0.574264	0.425051	0.58499			0.302188	0.538889	0.855628	0.501338	0.76017	0.829163	0.782859			0.504408	0.712442	0.933819	0.465581	0.932107	1.13347	0.705513
0	0.310528	0	0.224748	0.238972	0.402434	0.828448			0.763417	0.631762	0.802062	0.699921	1.01612	0.684017	0.75599			0.404718	0.611639	0.488948	0.255826	0.983023	1.00853	0.838926
0	0.386883	0	0.580627	0.246874	0.455993	0.708496			0.749667	0.757852	0.272822	0.790089	0.87929	0.767894	1.05407			0.130808	0.29715	0.637814	0.487871	1.06112	1.00481	1.1
0	0.195709	0	0.549474	0.287791	0.418671	0.58057			0.563717	0.982662	0.294797	0.760694	0.55769	0.833895	1.13561			0.257098	0.806183	0.517922	0.55874	0.412704	1.12858	0.982557
0	0.258946	0	0.225178	0.193604	0.441851	0.758975			0.317374	0.747552	0.498518	0.850275	1.08837	0.593408	0.668357			0.512996	0.527985	0.772408	0.265126	0.389068	1.1053	0.852784
0	0.523021	0	0.227749	0.602792	0.456335	0.753053			0.407178	0.777935	0.593123	0.655062	0.978612	0.926398	0.804042			0.615947	0.598707	0.749646	0.975727	0.771478	0.967334	0.988216
0	0	0	0.570222	0.198248	0.44889	0.672549			0.891964	0.68989	0.686953	1.06871	0.442331	0.975938	0.667384			0.218799	0.345409	1.18693	0.587738	0.789484	1.01521	1.00539
0	0	0	0.522411	0.113296	0.426375	0.651593			0.801118	0.623226	0.721612	0.236082	0.962696	1.01762	0.902024			0.379087	0.529318	0.767719	0.369615	0.683443	1.02739	0.611547
0	0	0	0.47273	0.191759	0.4459	0.295833			0.886867	0.740211	0.543154	0.774591	0.901264	0.949179	0.619812			0.428019	0.914028	0.633829	0.542426	0.457372	1.10181	0.895315
0	0	0	0.215019	0.319247	0.496197	0.464408			0.458128	0.596928	0.383953	0.731967	0.321407	0.701184	0.439435			0.739309	0.880159	0.444816	0.51724	0.512309	1.04606	0.840529
0	0	0	0.22555	0.145561	0.39553	0.312789			0.802159	0.920578	0.462793	0.83229	0.5198	0.869409	0.5009			0.404986	0.342386	0.884497	0.763861	0.756731	1.13581	1.18466
0	0	0	0.224582	0.351012	0.429943	0.474428			0.296366	0.580626	0.488988	0.393326	0.511958	0.980333	0.464451			0.715258	0.900728	0.840924	1.02058	0.844165	0.956194	1.1
0	0	0	0.554052	0.173699	0.432088	0.5277			0.337124	0.622269	0.436928	0.837621	0.227061	0.835298	0.918985			0.26298	0.740241	0.861144	0.559313	0.429016	1.00065	0.93011
0	0	0	0.226959	0.376272	0.440155	0.474535			0.75864	0.749523	0.496188	0.752057	0.354982	0.766482	0.902994			0.583948	0.68165	1.15983	0.53375	0.466134	1.02639	1.03257
0	0	0	0.228938	0.4888	0.438641	0.378716			0.46248	0.560591	0.450763	0.423921	0.221839	1.1443	0.922436			0.674086	0.683584	1.08574	0.198387	0.543776	1.05484	0.99821
0	0	0	0.511569	0.393075	0.432591	0.381771			0.732576	0.367099	0.440425	0.661976	0.348133	0.898007	0.91418			0.522006	0.688375	0.832887	1.04573	0.558358	0.984817	0.810726
0	0	0	0.216702	0.173668	0.434825	0.376038			0.349747	0.405607	0.716783	0.885241	0.289067	1.11706	0.474022			0.636181	1.02502	1.13975	0.543018	1.06179	1.08009	1.01765
0	0	0	0.53715	0.216841	0.506561	0.359842			0.914055	0.377347	0.472735	0.524328	0.804095	1.13524	0.924597			0.517779	0.277563	0.415234	0.689205	1.00325	1.06764	0.975034
0	0	0	0.224939	0.517358	0.430573	0.322768			0.527786	0.846757	0.679169	0.875841	0.671087	0.943318	0.787724			0.63986	0.494949	0.707224	0.776737	0.815859	0.961593	0.991996
0	0	0	0.368818	0.633314	0.425042	0.398628			0.341876	0.380979	0.659369	0.829445	0.982999	1.08433	0.425206			0.53671	0.186937	0.386655	0.496329	0.756846	0.976436	1.00346
0	0	0	0.54339	0.572269	0.41729	0.424465			0.344352	0.465153	0.48857	0.403102	0.741622	0.8526	0.604725			0.280007	1.17826	0.644767	0.329188	0.393951	1.07282	0.961887
0	0	0	0.221467	0.465025	0.422561	0.467021			0.458249	0.226646	0.473382	0.490639	0.254119	0.782045	0.892976			0.59298	0.466678	0.48278	0.313769	0.916094	1.00836	0.885109
0	0	0	0.57834	0.472566	0.434061	0.5023			0.303074	0.580844	0.635332	0.242828	0.748842	1.04776	0.917895			0.693736	0.299975	0.498218	0.263851	0.898189	1.0167	0.885002
0	0	0	0.572256	0.19798	0.426437	0.481545			0.799226	0.637665	0.441139	0.271091	0.714282	0.777464	0.362557			0.229912	0.619034	0.603219	0.626617	0.824285	1.06334	0.890621
0	0	0	0.541848	0.197934	0.429069	0.454003			0.641843	0.577418	0.559367	0.704362	0.80133	1.15434	1.01453			0.47721	0.304568	0.586666	0.331119	0.805904	1.0616	0.81421
0	0	0	0.66566	0.242481	0.414515	0.307014			0.326534	0.924076	0.426916	0.793674	0.620407	0.824083	0.696374			0.725922	0.658766	1.10569	0.871981	1.16568	1.02484	0.837411
0	0	0	0.289656	0.209594	0.441449	0.5413			0.745214	0.5956	0.534966	1.02827	0.762309	0.825038	0.913851			0.991822	0.975385	0.883534	0.655104	1.1419	0.977882	0.516146
0	0		0.216173	0.210281	0.411337	0.488187			0.22991	0.80681	0.814133	0.568607	0.913931	1.021	0.816978			0.703909	0.862471	1.0152	0.769753	0.761673	1.05168	0.866454
0	0		0.356428	0.453527	0.432262	0.37047			0.720746	0.599855	0.389817	0.607682	0.827136	0.858509	0.775762			0.231643	0.773596	0.513669	0.87356	0.959972	1.1314	0.844006
0	0		0.439482	0.592903	0.210277	0.462234			0.757127	0.664265	0.20111	0.756604	0.777678	0.844884	0.956618			0.512784	0.582854	1.04325	0.63777	0.92339	1.12741	0.790172
0	0		0.618252	0.252568	0.483147	0.379775			0.793092	0.889947	0.619084	0.652485	0.805709	0.805059	0.672622			0.26257	0.28124	1.11868	0.295686	0.487504	1.06291	1.15
0	0		0.237044	0.574624	0.519651	0.234575			0.805344	0.210481	0.586567	0.788667	0.910522	1.18046	0.576535			0.533594	0.873341	0.788111	0.8929	0.901031	1.0826	1.10987
0	0		0.276742	0.42553	0.423618	0			0.339883	0.541856	0.533839	1.1115	0.845464	0.892535	0.653567			0.259674	0.818991	0.844054	0.841056	0.946372	1.08667	1.03662
0	0		0.561715	0	0.446357	0			0.918883	0.267715	0.616682	0.25038	0.775182	0.967741	0.971711			0.226569	0.297679	0.865006	0.73445	0.898668	1.09431	1.07507
0	0		0.425694	0	0.429471	0			0.928546	0.715927	0.526555	0.872538	0.794655	0.914567	0.962397			0.399266	0.325056	0.921749	0.958023	0.830778	1.12366	1.01896
0	0		0.526277	0	0.490148	0			0.299495	0.554541	0.247271	0.759542	0.75432	0.908424	0.971766			0.613575	0.954427	0.823615	0.542107	0.945584	1.16506	0.97453
0	0		0.326224	0	0.431716	0			0.508078	0.920447	0.42914	0.675579	0.778481	0.966745	1.01248			0.550589	1.03537	0.394095	0.695133	0.751658	1.09316	0.988253
0	0		0.263437	0	0.433792	0			0.318748	0.855374	0.607565	0.458343	0.342885	1.07088	1.03124			0.44136	0.575236	0.361353	0.806725	0.932181	1.12582	0.839209
0	0		0.27803	0	0.438796	0			0.493734	0.575426	0.512381	0.554158	0.417371	1.04434	0.42054			0.579169	1.12837	0.333805	0.827064	1.0284	0.974538	0.866145
0	0		0.591075	0	0.450697	0			0.709349	0.364993	0.420491	0.249453	0.361633	0.879164	0.910624			0.771349	0.819855	0.570475	1.005	0.769084	1.02031	0.843012
0	0		0.636627	0	0.430417	0			0.563142	0.775509	0.541236	0.989472	0.245482	1.10047	0.910366			0.539841	0.990259	0.579792	1.14789	0.931438	0.964002	0.865856
0	0		0.599811	0	0.428853	0			0.621373	0.863393	0.739931	0.446778	0.350777	1.1105	0.73781			0.251186	0.844112	0.521207	1.09032	0.981823	0.756516	0.86953
0	0		0.599816	0	0.439634	0			0.852488	0.603325	0.563607	0.77428	0.324665	1.03867	0.851676			0.5116	0.336093	1.07307	1.03525	0.501499	0.990549	0.856309
0	0		0	0	0.433555	0			0.626508	0.579631	0.546472	0.369282	0.20781	1.01602	0.916626			0.986813	1.0654	0.962181	1.02018	0.736064	0.771705	0.846318
0	0		0	0	0.427929	0			0.896247	0.716773	0.25602	1.00427	0.399856	0.917926	0.708383			0.484985	0.838548	0.843045	0.812813	0.964676	0.787709	1
0	0		0	0	0.426177	0			0.298945	0.843759	0.492549	1.05997	0.314618	0.99032	0.816207			0.258159	0.302741	0.77154	0.712259	0.959551	0.82343	1
0	0		0	0	0.420633	0			0.65484	0.656962	0.571136	0.36595	1.07262	1.10287	0.888479			0.268445	1.00048	1.02927	0.829282	0.895766	0.792651	1
0	0		0	0	0.430355	0			0.609032	0.767218	0.57231	0.257148	1.02813	0.983425	0.907663			0.270731	0.289915	1.00311	1.07075	0.971449	0.823858	1
0	0		0	0	0.441953	0			0.573072	0.635653	0.549998	0.39102	1.0348	1.07756	0.858326			0.301827	1.00598	0.805263	0.953795	1.01676	0.755285	1
0	0		0	0	0	0			0.501693	0.66416	0.46431	0.158905	1.01217	1.10986	1.00409			0.926508	0.946393	0.869292	1.05845	1.10752	0.798097	1
0			0	0	0	0			0.350252	0.315414	0.529086	0.992497	1.0131	1.12093	1.02872			0.300756	0.293315	1.05404	1.09612	0.979769	0.816049	1
0			0	0	0	0			0.982822	0.599647	0.468437	0.821052	0.463841	1.06007	0.339796			0.647124	0.41578	1.05153	1.00124	1.04689	0.762843	1
0			0	0	0	0			0.605336	0.617721	0.471774	0.298747	0.440318	1.05786	1.01304			0.577607	1.0238	0.754905	0.967071	0.764725	0.812472	1
0			0	0	0	0			0	0.76137	0.530215	0.545961	0.438543	1.03517	1.0621			0.685558	0.306844	0.610412	0.652575	0.824881	1.03444	1
0			0	0	0	0			0	0.602882	1.12448	0.530982	1.07891	1.19591	0.98554			0.340919	0.78977	0.998121	0.850337	0.559514	0.795774	0.972903
0			0	0	0	0			0	0.17759	0.781087	0.252607	1.06399	1.09774	0.98399			0.897791	0.748644	1.10927	0.804716	1.12762	0.94241	0.904999
0			0	0	0	0			0	0.26413	0.803116	0.915675	0.825919	1.11046	0.993103			0.797973	0.722021	0.777451	0.483204	1.04472	0.212622	0.966619
0			0	0	0				0	0.403673	0.556469	0.913845	0.923266	1.13671	1.01303			0.674907	0.663709	0.787858	1.0295	1.02178	0.376188	1.08687
0			0	0	0				0	0.55849	0.73169	0.619875	0.17765	0.933175	0.983474			0.386649	0.456946	1.06593	0.613654	0.935616	0.204687	1.09896
0			0	0	0				0	0.382101	0.303826	0.825947	0.709845	1.15439	0.801042			0.874413	0.296423	1.05045	0.790804	0.826964	0.176021	1.10833
0			0	0	0				0	0.348409	0.29603	0.844333	0.900564	1.06424	1.04536			0.70839	0.79529	1.04338	0.566658	0.951035	0.155517	1.06396
0			0		0				0	0.250598	0.586052	0.658743	0.825998	1.06287	0.991338			0.377594	0.756647	0.96784	0.850855	0.954489	0.172122	1.10302
0			0		0				0	0.299617	0.532017	0.790899	0.711711	1.00856	1.01949			0.541437	0.672622	1.01183	0.981716	0.813454	0.242573	1.13546
0			0		0				0	0.31402	0.487827	0.487821	0.806044	0.967854	1.03003			0.715404	0.869442	0.869757	0.425168	0.976818	0.397794	1.15837
0			0		0				0	0.5588	0.79888	1.13723	0.55461	1.02536	0.901124			0.706415	0.658513	1.01461	1.10248	0.957707	0.272565	1.0642
0			0		0				0	0	0.730659	0.748778	0.866175	1.05826	0.844			0.548035	0.901623	0.349665	0.830864	0.772289	0	0.85344
0			0		0				0	0	0.6841	0.578892	0.866064	1.08101	1.01251			0.646674	0.354665	0.35677	0.678533	0.945186		1.03979
0			0		0				0	0	0.655399	0.904237	0.768243	1.15536	1.07067			0.548967	0.770876	1.01975	1.03373	0.986033		1.07444
0			0		0				0	0	0.173978	0.430362	0.879185	1.14349	1.06891			0.227662	0.985078	0.712158	0.624511	0.757432		1.14692
0			0		0				0	0	0.448863	0.6426	0.753451	1.10597	1.01747			0.891371	1.00804	0.829827	0.961979	0.771708		0.808849
0			0		0				0	0	0.864559	0.923006	0.972154	1.08054	1.01688			0.880267	0.576409	0.848386	0.283417	0.943939		1.05493
0			0		0				0	0	0.410691	0.387736	1.08691	1.15813	0.774134			0.950487	0.940883	0.878732	1.03082	0.752978		1.11631
0			0		0				0	0	1.04879	0.790825	1.02964	0	0.443921			0.537149	0.474985	1.14262	0.856808	1.18816		1.04079
0			0		0				0	0	1.10874	0.38583	0.952016	0	0.369436			0.873412	0.705816	1.02565	0.85211	1.04109		0.953598
0			0		0				0	0	1.04616	0.927289	0.661868	0	0.403264			0.859228	0.652805	0.209488	0.675877	0.646536		1.02786
0			0		0				0	0	0.934534	0.418189	0.473979	0	0.442738			0.243004	0.333909	0.452044	0.496279	0.644106		1.01016
0					0					0	0.234896	0.37663	1.05123	0	0.507955			0.611126	0.925978	0.483097	0.578106	0.993337		1.04946
0					0					0	0.139133	0.371875	0.801498	0	0.361126			0.77346	0.841569	0.482461	0.827174	1.04743		1.03973
0					0					0	0.215951	0.756349	0.902594	0	0.409683			0.81155	0.945696	0.786458	0.761304	0.952192		1.0872
0					0					0	0.235515	0.378286	0.912866	0	0.509047			0.448938	0.290665	0.796386	0.815847	0.878505		1.02828
0					0					0	0.251746	0.867164	0.907447	0	0.434644			0.961532	0	1.01012	1.00578	0.849613		0.806813
0					0					0	0.541095	0.984675	0.891024	0	1.01313			0.842873	0	0.849971	0.996527	1.14684		1.06909
0										0	0.867956	0.83669	1.02376		1.01287			0.884335	0	0.80922	0.817029	0.992283		1.01325
0										0	0.754204	0.51422	0.881148		0.951158			0.40274	0	0.747232	0.814704	1.01127		1.02828
0										0	0.589874	0.836291	0.960143		0.974043			0.252634	0	0.743414	0.623176	1.1862		1.02887
0										0	1.02264	1.06062	0.908084		0.875009			0.469783	0	0.786844	0.338775	0.499441		1.06249
0										0	0.865142	1.03725	0.839736		0.974749			0.425912		0.180225	0.791571	0.976395		1.01474
0										0	0.617609	0.437365	0.984722		0.402645			0.890512		0.190692	1.0791	1.05242		0.865408
0										0	0.443278	0.976861	0.988769		1			0.238895		0.171125	0.616759	1.0661		0.785775
0										0	0.736724	0.812898	0.627681		1			0.234435		0.188601	0.839873	0.404135		1.10349
0										0	0.483986	0.544749	0.77722		1			0.246799		0.354424	0.783336	0.96166		1.12123
0										0	0.521692	0.886764	0.989817		1			0.664838		0.19052	0.816895	0.75605		1.00462
0										0	0.524178	1.04926	1.03107		1			0.2044		0.186399	1.11229	0.782799		1.10958
										0	0.399844	0.164238	0.949637		1			0.226428		0.181983	0.778781	0.721535		1.01392
										0	0.117878	0	0.525594		0			0.803733		0.341372	0.973175	0.951263		1.1003
										0	0.215502	0	1.06061		0			0.219699		0.242698	1.08479	0.793938		1.19
											0.815194	0	0.299326					0.531503		0.212029	1.0185	1.03381		1.02307
											0.768531	0	1.02402					0.246239		0.213415	0.954006	0.927125		1.16212
											0.453649	0	0.754164					0.857826		0.202517	0.794902	0.752133		1.03473
											0.108928	0	1.00943					0.514457		0.332495	1.10621	0.674526		1.00554
											0.497634	0	0.619333					0.90497		0.19589	0.596261	0.370478		0.965511
											0.812269	0	0					0.859591		0.206436	0.835568	0.195761		1.08495
											0.712129	0	0					0.748085		0.211856	1	0.485402		0.990824
											0.433046		0					0.510649		0.381703	0	0.965336		1.13369
											0.763372		0					0.536524		0.428815	0	0.61373		1.08274
											0.884392		0					0.920498		0.209906	0	0.546683		1.08492
											0.780941		0					0.626646		0.20852	0	0.62583		1.14913
											0.964474		0					0.820178		0.227044	0	0.741921		1.08327
											0.381033		0					0.262022		0.203255	0	0.692449		1.11095
											0.826231		0					0.69751		0.203321	0	0.389768		1.09141
											0.822338		0					0.841777		0.23814	0	1.10307		1.10312
											0.824297		0					0.700287		0.203858	0	0.854714		1.17
											0.790637		0					0.181606		0.304382		1.16433		1.09834
											0.762718		0					0.79523		0.218107		0.357317		1.07628
											0		0					0.740961		0.202203		1.17754		1.04418
											0							0.53988		0.213422		1		0.98204
											0							0.756657		0.257602		0		1
											0							0.562133		0.218017		0		1
											0							0.753291		0.471019		0		1
											0							0.691578		0.178063		0		1
											0							0.274673		0.201011		0		1
											0							0.580769		0.268985
											0							0.762141		0.309972
											0							0.336783		0.138183
											0							0.556831		0.184192
											0							0.54955		0.391863
											0							0.813894		0.448736
											0							0		0.215525
											0							0		0.201514
											0							0		0.201553
											0							0		0.176939
											0							0		0.359896
											0							0		0.195862
											0							0		0.128087
											0							0		0.190559
																		0		0.228644
																		0		0.772309
																		0		0.780558
																		0		0.764486
																		0		0.974326
																		0		0.959077
																		0		0.995961
																		0		0.709922
																		0		0.782835
																		0		0.79413
																		0		0.782894
																		0		0.996608
																		0		0.833426
																		0		0.8029
																		0		0.809136
																				0.958538
																				0.799872
																				0.945535
																				0.729831
																				0.718287
																				0.367797
																				0.712985
																				0.940571
																				0.943578
																				0.788198
																				0.224933
																				0.842884
																				0.771377
																				0.948546
																				0
																				0
																				0
																				0
																				0
																				0
																				0
																				0
																				0
																				0
																				0

[truncated: 5 more sheets: Supplementary Fig 5, Supplementary Fig 6, Table 1 - FAD data no zeros, Table 1 - FAD data w zeros, Table 4 - FAD moieties]
